# Supplementary material for: Temporal Control of Seed Development in Dicots: Molecular Bases, Ecological Impact and Possible Evolutionary Ramifications
Source: Int J Mol Sci. 2021 Aug 26;22(17):9252. doi: 10.3390/ijms22179252 (PMC8430901; doi:10.3390/ijms22179252)
Supplement: Supplementary file 1 [file ijms-22-09252-s001.zip]

Archive with 1 entries (1 files):
- ijms-1314251-supplementary.xlsx
