# Supplementary material for: Temporal Control of Seed Development in Dicots: Molecular Bases, Ecological Impact and Possible Evolutionary Ramifications
Source: Int J Mol Sci. 2021 Aug 26;22(17):9252. doi: 10.3390/ijms22179252 (PMC8430901; doi:10.3390/ijms22179252)
Supplement: Supplementary file 1 [file ijms-22-09252-s001.zip › ijms-1314251-supplementary.xlsx]

## Sheet: Sheet1
Table S1. The list of genetic loci affecting seed developmental timing mentioned in this paper.
Gene	Species	Gene product	Mutation type	Mutant phenotype	References
Cell cycle control
FUS12	Arabidopsis thaliana	CSN2 subunit of COP9 signalosome	Loss-of-function (knockout)	Slower embryo growth	Schwechheimer and Isono, 2010
TIL1	Arabidopsis thaliana	DNA polymerase ε	Loss-of-function (T-DNA insertion knockdown)	Slower embryo growth; embryo size compensation due to enlarged cell size	Jenik et al., 2005
CRK5	Arabidopsis thaliana	Calcium-dependent regulatory kinase; regulates auxin transport, involved in gibberellin homeostasis maintenance	Loss-of-function (T-DNA insertion)	Retarded embryo growth; smaller seeds	Rigó et al., 2013; Baba et al., 2019
CYCD3;1/2/3	Arabidopsis thaliana	D3-type cyclins; involved in G1/S licensing in proliferating cells	Loss-of-function (transposon insertion knockout)	Delayed embryo development;	Dewitte et al., 2003, 2007; Collins et al., 2012
			Gain-of-function (overexpression)	Delayed embryo development; decreased seed viability	Dewitte et al., 2003
E2FA	Arabidopsis thaliana	Activators of RETINOBLASTOMA-RELATED cell proliferation repression; possess partially redundant modes of action	Gain-of-function (overexpression)	Delay of cell differentiation; restricted cell embryo cell divisions; ectopic cell proliferation in vegetative development; elevated endoredupication levels	De Veylder et al., 2002
Hormonal control of cell division and embryo patterning
LH	Pisum sativum	ent-Kaurene oxidase; catalyzes one of gibberellin synthesis steps	Loss-of-function (not stated)	Slowed embryo growth; reduced embryo size; frequent seed abortion; alleviated early GA concentration peak	Swain et al., 1995, 1997; Davidson et al., 2004
DET2	Arabidopsis thaliana	Steroid-5-alpha reductase; involved in brassinosteroid synthesis	Loss-of-function (knockdown)	Retarded embryo and endosperm growth; smaller seeds; shortened seed length	Jiang et al., 2013
Seed maturation control
FUS3	Arabidopsis thaliana	B3 transcription regulator of LAFL group; promotes seed maturation	Loss-of-function	Shortened desiccation stage and precocious seed germination due to derepression of GA synthesis	Curaba et al., 2004; Gazzarrini et al., 2004; Wang and Perry, 2013
			Gain-of-function (ectopic expression in endosperm)	Delayed embryogenesis, enlarged seed size and decreased seed viability	Wu et al., 2020
			Loss-of-function (Phosporylation-null missense mutation)	Delayed embryo development; frequent seed abortion	Mair et al., 2015; Chan et al., 2017
AKIN10/11		Isoforms of SnRK1 α-catalytic subunits	Loss-of-function (T-DNA insertion knockout)
DCL1	Arabidopsis thaliana	RNA helicase involved in miRNA processing	Loss-of-function (knockdown)	Precocious onset of seed maturation; seed size alteration reported	Willmann et al., 2011
ASIL1	Arabidopsis thaliana	Trihelix transcription regulators; involved in repression of seed maturation program	Loss-of-function (T-DNA insertion)	Phenocopy of dcl1 weak mutant alleles	Willmann et al., 2011
ASIL2	Arabidopsis thaliana
HDA6/SIL1	Arabidopsis thaliana	Histone deacetylase; involved in repression of seed maturation program		Phenocopy of dcl1 weak mutant alleles when accompanied by mutant alleles of ASIL1/2
E2FA/B	Arabidopsis thaliana	Activators of RETINOBLASTOMA-RELATED cell proliferation repression; possess partially redundant modes of action	Loss-of-function (T-DNA insertion)	Premature expression of LAFL genes and WRI1; precocious seed maturation; transient delay of cell proliferation-related genes	Leviczky et al., 2019
BPC1/2	Arabidopsis thaliana	BASIC PENTACYSTEINE-class transcription repressors; restrict FUS3 expression	Loss-of-function (T-DNA insertion knockouts)	Delayed or arrested embryo development; smaller seed size	Monfared et al., 2011; Wu et al., 2020
MYB118	Arabidopsis thaliana	MYB transcription factor; governs desiccation-associated protein production	Gain-of-function (overexpression)	Premature desiccation of seed at the distal end of the silique; elevated expression of LEA genes	Zhang et al., 2009
RED1	Arabidopsis thaliana	Nuclear protein of unknown function	Loss-of-function (T-DNA insertion)	Retarded embryo development; decreased seed size; total desiccation intolerance and subsequent seed inviability; delay of LEA protein accumulation	Du and Wang, 2016
Cell growth and expansion
EXS (EM1)	Arabidopsis thaliana	Leucine-rich repeat receptor-like kinase; function is unknown	Loss-of-function (knockdown)	Delayed embryo development; decreased embryo size due to alleviated cell expansion	Canales et al., 2002
MRN1	Arabidopsis thaliana	Marneral synthase (2,3-oxidosqualene synthase); involved in triterpenoid	Loss-of-function (T-DNA insertion knockdown)	Delayed embryo development; delayed shoot apical meristem specification; smaller and aberrant-shaped seeds	Go et al., 2012
Endosperm and seed coat development
ABA2	Arabidopsis thaliana	Xanthoxin dehydrogenase; catalyzes convertion of xanthoxin into abscisic aldehyde	Loss-of-function (deletion-caused nonsense)	Delayed endosperm proliferation; increased seed size; prolonged pre-storage phase	Cheng et al., 2002, 2014; González-Guzmán et al., 2002
ABI5	Arabidopsis thaliana	BZIP transcription regulator; mediates response to abscisic acid	Loss-of-function (T-DNA insertion)	Delayed endosperm proliferation; increased seed size; prolonged pre-storage phase	Finkelstein and Lynch, 2000; Cheng et al., 2014
NARS1/2	Arabidopsis thaliana	NAC transcription regulators; involved in programmed cell death in seed coat cells	Loss-of-function (EAR repression domain fusion)	Delayed embryo development at both pre-storage and maturation stages; decreased inner seed coat breakdown; no	Kunieda et al., 2008
MINI3	Arabidopsis thaliana	WRKY transcription factor; involved in HAIKU signalling pathwy	Loss-of-function (knockdown/knockout)	Premature endosperm cellularization; slowed embryo growth; diminished embryo size	Luo et al., 2005; Li et al., 2013a
IKU2		Leucine-rich repeat receptor-like kinase; involved in HAIKU signalling pathway
AGL62	Arabidopsis thaliana	Type I MADS transcription regulator; control endosperm proliferation and cellularisation	Loss-of-function (T-DNA insertion)	Pemature cellularisation of the endosperm; transient retardation of embryo development	Kang et al., 2008
RAV1	Arabidopsis thaliana	B3 and AP2 domain-containing transcription regulator; represses HAIKU pathway activity	Gain-of-function (overexpression)	Delayed seed development; frequent seed abortion	Shin and Nam, 2018
			Loss-of-function (T-DNA insertion)	Slight growth promotion at early vegetative development stages; might demonstrate type I seed development heterochrony	Fu et al., 2014
ZOU	Arabidopsis thaliana	BHLH transcription regulator involved in endosperm breakdown and cotyledon epidermis specification	Loss-of-function (T-DNA insertion)	Delayed endosperm consumption; retarded embryo growth; smaller embryo and seed size	Kondou et al., 2008; Yang et al., 2008
	Glycine max		Loss-of-function (T-DNA insertion)		Zhang et al., 2017b
DASH	Medicago truncatula	DOF transcription regulator; regulates maternal auxin efflux	Loss-of-function (knockdown/knockout)	Retarded embryo growth; smaller or non-viable seeds	Noguero et al., 2015
Carbohydrate synthesis, transport, and signalling
CWINV1	Vicia faba	Cell wall-bound invertase	Gain-of-function (later activation)	Prolonged pre-storage phase; enlarged seed size	Weber et al., 1996
AGPC	Vicia faba	ADP-glucose pyroposphorylase small subunit; catalyzes starch synthesis	Loss-of-function (antisense repression)	Prolonged seed filling; increased seed size due to cell expansion; lowered starch and increased protein content	Golombek et al., 2001
	Brassica napus		Loss-of-function (antisense repression)	Delayed seed filling; decreased starch and oil content	Vigeolas et al., 2004
SWEET11/12/15	Arabidopsis thaliana	Sucrose efflux transporters	Loss-of-function (T-DNA insertion)	Delayed embryo growth, decreased seed weight and storage content in triple mutants	Chen et al., 2015
InvINH1/2	Arabidopsis thaliana	Invertase inhibiting proteins	Gain-of-function (ectopic expression)	Delayed embryo growth; no size alteration	Zuma et al., 2018
TPS1	Arabidopsis thaliana	Trehalose 6-phosphate synthase	Loss-of-function (knockdown)	Delayed embryo growth; reduced seed size	Gómez et al., 2006, 2010
			Loss-of-function (transposon insertion knockout)	Delayed embryo growth; embryo lethality	Eastmond et al., 2002
SUC5	Arabidopsis thaliana	Sucrose influx transporter	Loss-of-function (T-DNA)	Delayed embryo growth; compromised fatty acid accumulation	Baud et al., 2005
SWEET15	Glycine max	Sucrose efflux transporter	Loss-of-function (knockout)	Delayed embryo growth; frequent seed abortion	Wang et al., 2019
PEPC	Vicia narborensis	Phosphoenolpyruvate carboxylase	Gain-of-function (overexpression)	Prolonged seed filling; increased protein content	Rolletschek et al., 2005; Radchuk et al., 2007
CjCWINV	Cicer judaicum	Acid invertase	Gain-of-function (higher activity compared to C. arietinum)	Shortened seed filling	Kaur et al., 2012
SS1	Vigna radiata	Sucrose synthase	Gain-of-function (earlier expression onset)	Faster seed maturation; stable nutrient sink at elevated temperatures	Basu et al., 2019
SnRK1	Pisum sativum	SUCROSE-NON-FERMENTING-1-RELATED kinase; controls carbohydrate metabolism in response to starvation and stress conditions	Loss-of-function (antisense repression)	Delayed embryo growth; reduced embryo size	Radchuk et al., 2006
Protein synthesis
RPL27A	Arabidopsis thaliana	Ribosome large subunit protein	Loss-of-function (knockout missense); semi-dominant	Delayed embryo growth; distorted embryo size	Szakonyi and Byrne, 2011
RPL18aB	Arabidopsis thaliana	Ribosome small subunit protein	Loss-of-function (T-DNA insertion)	Delayed embryogenesis; distorted embryo patterning; embryo lethality	Yan et al., 2016
RPS5A	Arabidopsis thaliana	Ribosome large subunit protein	Loss-of-function (T-DNA insertion promoter trap); semi-dominant	Semi-dominant delay of embryo development; recessive embryo lethality; decreased embryo size	Weijers et al., 2001
Lipid synthesis and deposition
WRI1	Arabidopsis thaliana	AP2/EREPB transcription regulator; controls triacylglycerol synthesis and deposition	Loss-of-function (T-DNA insertion)	Delayed embryo growth; reduced embryo size; decreased oil content	Baud et al., 2007a
PKP1/2	Arabidopsis thaliana	Pyruvate kinases	Loss-of-function (T-DNA insertion)	Delayed embryo growth; reduced embryo size; decreased oil content	Baud et al., 2007b
PECT1	Arabidopsis thaliana	CTP:phosphoethanolamine citidyltransferase; catalyzes a step of phosphoethanolamine synthesis	Loss-of-function (knockdown or knockout)	Delayed embryo growth; reduced seed size	Mizoi et al., 2006
Vesicular organelle functioning
VPS36	Arabidopsis thaliana	Ubiquitin-binding protein; involved in endosomal sorting and turnover of membrane proteins	Loss-of-function (T-DNA insertion)	Retarded embryo development; no seed size alteration reported	Wang et al., 2017
PEX10	Arabidopsis thaliana	Peroxisome membrane protein	Loss-of-function (knockout missense mutation)	Delayed embryo development; asymmetrical embryo patterning; eventual seed abortion	Sparkes et al., 2003
Plastid maintenance
CLPR1	Arabidopsis thaliana	Non-catalytic subunits of Clp protease complex	Loss-of-function (knockdown)	Delayed embryogenesis; smaller underdeveloped embryos	Kim et al., 2009
CLPR2
CLPP4		Catalytic subunits of Clp protease complex	Loss-of-function (antisense repression)
CLPP6
CLPB3 (APG6)	Arabidopsis thaliana	Chloroplast-targeted Hsp101 homologue	Loss-of function (double-strand break or T-DNA insertion)	Delayed embryogenesis; smaller underdeveloped embryos	Myouga et al., 2006
TIC40	Arabidopsis thaliana	Inner chloroplast membrane translocon subunit	Loss-of-function (T-DNA insertion)	Delayed embryogenesis; smaller chloroplasts	Kovacheva et al., 2005
ftsHi1 (ARC1)	Arabidopsis thaliana	Plastidial ATP-dependent metalloprotease	Loss-of-function (knockdown)	Delayed embryogenesis; numerous reduced chloroplasts	Kadirjan-Kalbach et al., 2012
Mitochondrion maintenance
ETHE1	Arabidopsis thaliana	Mitochondrial sulfur deoxygenase involved in amino acid turnover	Loss-of-function (knockdown)	Delayed embryo growth, especially in the absence of light	Krüßel et al., 2014; Lorenz et al., 2018
CA1/2	Arabidopsis thaliana	Carbonic anhydrase subunits of NADH-uniquinone oxidoreductase	Loss-of-function (knockout)	Double mutants display retarded embryo development, respiratory insufficiency and elevated ROS accumulation	Córdoba et al., 2016
STR1/2	Arabidopsis thaliana	RBOH-associated sulfurtransferases; STR2 interacts with AtRbohH	Loss-of-function (T-DNA insertion knockouts)	Delayed embryo development; frequent embryo abortion; shrunken seed size	Mao et al., 2011
